# Supplementary material for: Cyanoarylporphyrazines with High Viscosity Sensitivity: A Step towards Dosimetry-Assisted Photodynamic Cancer Treatment
Source: Molecules. 2021 Sep 25;26(19):5816. doi: 10.3390/molecules26195816 (PMC8510116; doi:10.3390/molecules26195816)
Supplement: Supplementary file 1 [file molecules-26-05816-s001.zip]

Archive with 1 entries (1 files):
- molecules-1318089-supplementary-done.pdf
